# Supplementary material for: Structural insights into selective interaction between type IIa receptor protein tyrosine phosphatases and Liprin-α
Source: Nat Commun. 2020 Jan 31;11:649. doi: 10.1038/s41467-020-14516-5 (PMC6994669; doi:10.1038/s41467-020-14516-5)
Supplement: Supplementary file 4 — Source Data [file 41467_2020_14516_MOESM4_ESM.xlsx]

## Sheet: Table2
Table 2
SPR data (Analyte conc. vs Response unit)
	PTPδ D2 : Liprin-α3 tSAM
	WT : WT		Exp. 1-1	Exp. 1-2	Exp. 1-3	Exp. 2-1	Exp. 2-2	Exp. 2-3	Exp. 3-1	Exp. 3-2	Exp. 3-3
		Analyte conc. (M)	Response (RU)
		3.90625e-08	8.02376	11.1672	12.0381	2.22019	2.62387	4.60806	20.8167	18.9653	13.7727
		7.8125e-08	21.3285	29.4573	30.6171	7.25426	9.79105	11.8872	45.9082	44.2986	33.3569
		1.5625e-07	44.6984	61.2339	76.196	30.0357	41.4451	43.1052	93.0436	91.7824	71.707
		3.125e-07	87.9717	116.974	158.547	43.8272	55.6818	65.5505	171.789	169.053	139.583
		6.25e-07	176.628	233.622	338.246	85.6951	96.0145	113.997	286.682	283.077	254.395
		1.25e-06	312.788	409.008	568.292	162.959	175.706	203.255	447.63	445.589	427.629
		2.5e-06	539.548	690.31	935.365	289.426	312.927	349.019	681.877	684.422	683.763
		5e-06	982.358	1227.51	1612.87	479.162	521.496	560.845	989.19	999.763	1019.57
		1e-05	1443.91	1708.46	2098.02	731.166	801.753	836.411	1352.52	1367.95	1408.94
		2e-05	2032.51	2337.71	2740.21	1043.4	1164.57	1175.74	1767.12	1753.57	1810.17
		4e-05	2613.45	2929.06	3381.59	1352.85	1488.95	1498.83	2039.3	2055.7	2127.86
		3.90625e-08	4.28295	7.39549	5.89041	-3.41679	-2.9627	-3.72575	-9.77956	-8.73195	-8.71391
	WT : ΔN9		Exp. 1	Exp. 2	Exp. 3
		Analyte conc. (M)	Response (RU)
		3.90625e-08	-0.539637	0.549585	-3.32706
		7.8125e-08	3.67262	7.11092	36.5866
		1.5625e-07	19.5921	23.4319	14.0298
		3.125e-07	108.435	65.1126	56.9343
		6.25e-07	149.985	145.659	145.677
		1.25e-06	319.013	294.022	292.425
		2.5e-06	573.641	545.282	517.643
		5e-06	991.402	952.775	851.767
		1e-05	1583.42	1537.67	1314.17
		2e-05	2306.98	2224.7	1895.98
		4e-05	3076.33	2953.06	2590.02
		3.90625e-08	-12.014	-10.0815	-16.8215
	WT : L808A		Exp. 1	Exp. 2	Exp. 3
		Analyte conc. (M)	Response (RU)
		3.90625e-08	1.55751	1.76956	1.50819
		7.8125e-08	4.72185	7.74354	5.05614
		1.5625e-07	10.0288	18.6744	10.7014
		3.125e-07	20.8358	37.5701	22.403
		6.25e-07	47.707	71.914	50.2964
		1.25e-06	118.181	136.684	126.792
		2.5e-06	226.193	255.319	244.568
		5e-06	394.235	448.137	429.736
		1e-05	636.853	719.855	700.965
		2e-05	969.219	1073.92	1063.33
		4e-05	1308.83	1433.56	1425.51
		3.90625e-08	-4.20578	-4.90134	-3.41302
	WT : R816A		Exp. 1	Exp. 2	Exp. 3
		Analyte conc. (M)	Response (RU)
		3.90625e-08	3.56319	4.43184	3.5352
		7.8125e-08	6.69411	8.39092	6.89038
		1.5625e-07	14.2476	19.0255	15.5657
		3.125e-07	21.398	30.6323	22.1856
		6.25e-07	43.0118	53.437	45.0442
		1.25e-06	93.4281	106.329	100.957
		2.5e-06	182.529	200.467	198.09
		5e-06	337.635	370.062	368.936
		1e-05	584.893	644.072	642.092
		2e-05	951.386	1023.16	1045.03
		4e-05	1359.09	1439.33	1489.84
		3.90625e-08	-0.382702	-0.423785	0.627169
	WT : E976A		Exp. 1	Exp. 2	Exp. 3
		Analyte conc. (M)	Response (RU)
		3.90625e-08	7.06117	8.97156	4.93579
		7.8125e-08	11.0791	16.5577	7.25433
		1.5625e-07	18.8974	29.4893	10.1254
		3.125e-07	23.9442	43.2015	9.22023
		6.25e-07	56.2222	75.3295	36.2715
		1.25e-06	89.4363	106.041	62.5907
		2.5e-06	124.564	150.434	85.5528
		5e-06	222.373	247.591	174.989
		1e-05	400.735	423.22	362.59
		2e-05	694.902	716.68	674.738
		4e-05	1029.82	1050.33	1032.65
		3.90625e-08	-0.743705	-0.642353	-1.55222
	F1503A : WT		Exp. 1	Exp. 2	Exp. 3
		Analyte conc. (M)	Response (RU)
		3.90625e-08	7.00473	24.2747	8.52552
		7.8125e-08	49.454	50.6425	25.4985
		1.5625e-07	133.224	104.937	62.4268
		3.125e-07	304.916	213.267	138.47
		6.25e-07	577.899	405.472	277.696
		1.25e-06	1011.28	703.11	500.372
		2.5e-06	1581.03	1140.77	846.486
		5e-06	2345.95	1662.24	1170.76
		1e-05	3005.34	2381.12	1917.02
		2e-05	3618.92	3013.79	2499.18
		4e-05	4260.31	3700.43	3248.67
		3.90625e-08	-13.0689	29.2762	11.7735
	D1504A : WT		Exp. 1	Exp. 2	Exp. 3
		Analyte conc. (M)	Response (RU)
		3.90625e-08	3.91436	7.66651	8.40979
		7.8125e-08	9.54725	16.6051	21.0447
		1.5625e-07	23.5013	35.6796	49.7256
		3.125e-07	51.3976	71.8284	116.863
		6.25e-07	109.236	147.088	221.707
		1.25e-06	210.819	278.427	408.82
		2.5e-06	388.389	501.198	715.664
		5e-06	702.416	880.719	1201.22
		1e-05	1152.49	1395.66	1824.14
		2e-05	1678.59	1995.69	2439.23
		4e-05	2394.92	2724.11	3242.33
		3.90625e-08	-0.966093	0.200435	-1.23941
	Y1506A : WT		Exp. 1	Exp. 2	Exp. 3
		Analyte conc. (M)	Response (RU)
		3.90625e-08	8.98148	15.3905	14.1367
		7.8125e-08	23.2747	35.0541	33.9032
		1.5625e-07	47.1705	68.1574	82.5687
		3.125e-07	90.6827	124.978	168.179
		6.25e-07	180.431	242.133	351.628
		1.25e-06	321.712	423.305	586.295
		2.5e-06	561.607	718.796	966.181
		5e-06	1045.79	1302.21	1701.01
		1e-05	1557.05	1828.5	2226.81
		2e-05	2210.56	2522.69	2921.13
		4e-05	2837.72	3154.49	3598.77
		3.90625e-08	3.88138	10.8614	8.66512
	L1380A : WT		Exp. 1	Exp. 2	Exp. 3
		Analyte conc. (M)	Response (RU)
		3.90625e-08	-2.20782	-1.0012	-5.02759
		7.8125e-08	-3.0779	-0.959947	-6.18709
		1.5625e-07	-2.5795	0.163206	-5.87534
		3.125e-07	-0.261245	1.77968	-0.445303
		6.25e-07	9.00483	11.5571	12.4693
		1.25e-06	29.3017	35.1386	41.3656
		2.5e-06	71.5728	83.8881	101.07
		5e-06	157.62	183.833	223.866
		1e-05	314.904	369.085	458.004
		2e-05	550.327	670.449	808.044
		4e-05	994.092	1160.39	1465.93
		3.90625e-08	-7.52406	-8.88475	-12.7091
	F1399A : WT		Exp. 1	Exp. 2	Exp. 3
		Analyte conc. (M)	Response (RU)
		3.90625e-08	-5.66798	-2.12174	5.45862
		7.8125e-08	6.75333	3.82087	12.8069
		1.5625e-07	22.7493	19.0397	27.9884
		3.125e-07	61.8316	45.4762	49.3685
		6.25e-07	101.103	73.906	65.6077
		1.25e-06	180.52	128.757	108.944
		2.5e-06	319.398	225.964	187.791
		5e-06	582.472	386.357	282.351
		1e-05	933.076	707.678	576.34
		2e-05	1405.65	1078.98	854.478
		4e-05	2037.8	1583.99	1333.41
		3.90625e-08	-12.2252	0.511374	5.52608

## Sheet: Figure 4a
Figure 4a

## Sheet: Figure 4b
Figure 4b

## Sheet: Figure 4c
Figure 4c	Presynapse-inducing activity (EGFP-Rab3 signals)
	IL1RAPL1-Fc beads		Fc beads
	Ptprd +/+	Ptprd meB*/meB*	Ptprd +/+
	15.5237	1.79226	1.42258
	13.5299	1.34485	1.52428
	12.3386	1.35727	0.664419
	12.7727	2.45823	1.30854
	6.43304	0.471081	1.30294
	7.84163	0.895712	0.892351
	9.8553	1.13269	1.28303
	13.0046	0.950277	1.44426
	6.99239	1.12541	0.679636
	6.89397	0.782687	1.05383

## Sheet: Figure 4d
Figure 4d

## Sheet: Figure 4e
Figure 4e	Presynapse-inducing activity (EGFP-Rab3 signals)
	IL1RAPL1-Fc beads					Fc beads
	wild-type	Y1373A	F1430A	Y1373A,F1430A	ΔD2C	wild-type
	18.1844	2.14485	6.86814	2.78523	1.97306	1.02034
	7.85165	1.85017	8.0296	4.30674	0.822265	0.949949
	15.8753	1.35735	1.91097	2.84469	1.26614	1.8701
	6.46428	2.14631	1.74194	0.565905	1.23348	1.1215
	6.33906	2.91777	1.5581	4.20758	1.15854	1.40953
	10.7677	3.68818	3.03696	1.51327	1.48097	1.81713
	4.22176	12.9904	1.65667	1.42857	2.63139	0.945905
	7.41096	8.59596	1.79076	7.83392	1.54278	3.76948
	5.79837	11.5405	3.61676	6.60795	0.959759	1.47373
	3.09644	9.85905	1.06823	2.3365	1.06055	0.587749
	15.2931	9.76116	5.64987	2.25681	1.87476	0.589451
	17.6102	0.664562	3.70716	4.14998	0.689389
	1.63817	7.32696	3.78359	2.48246	1.85996
	13.6154	4.32905	9.91082	3.32519	1.46376
	8.00272	1.65243	2.91217	2.21343	1.06035
	3.90728	1.26705	1.86308	7.06425	1.11271
	1.60169	1.53367	1.97415	2.15857	1.43551
	17.6656	10.9492	3.2803		1.19458
	17.8344	12.6541	2.74137
	14.9218	12.1185	1.9266
	2.63323	3.37317	3.94702
	18.3012	5.54386	5.65901
	10.9477	4.46796
	14.1306	3.47005
	18.3134	4.06788
	12.1403	9.08068
	1.76865	2.81487

## Sheet: Figure 5c
Figure 5c	CBB staining

## Sheet: Suppementary Figure 6b
Supplementary Figure 6b	Presynapse-inducing activity (EGFP-Rab3 signals)
	wild-type	F153A,D1504A,Y1506A	ΔD2C
	7.10491	3.60848	1.58543
	10.4918	8.59878	1.38693
	10.5288	4.44904	1.1772
	14.1027	12.4956	1.48605
	8.23066	11.0419	1.21444
	9.19339	5.63467	3.04804
	8.30872	5.57473	4.3164
	9.42616	15.723	3.33837
	2.95405	16.198	1.63118
	4.3072	6.80468	1.36707
	2.3956	22.0097	0.899358
	3.96609	26.871	0.946407
	2.95225	3.04084	3.1933
	3.2548	5.34939	1.7615
	27.6863	14.5121	1.82383
	25.3895	7.77602	0.673658
	2.2723	6.05624	0.552152
	20.465	8.32712	0.658113
	14.8539	6.70084	0.786152
	11.0489	9.55318	0.968626
	9.72133	6.71308	2.87703
	11.0666	5.96634	3.74071
	5.93821	12.5279	3.42265
	5.98521	10.1194	0.494377
	5.73521	4.76854	0.943953
	6.14549	11.5119	2.19904
	8.95694	18.5371	1.66011
	11.4397	15.4917	0.783542
	9.79362	4.25918	0.966415
	4.32424	5.90447	1.4236
	8.44056	4.57965	0.653143
	9.28846	11.4383	0.831274
	9.17949	7.76208	1.62228
	9.65232	17.2467
	11.8786
	8.9405
	9.82452
	9.51202
	10.4305
	14.9256
	18.6891
	10.2653
	5.82881
	9.02338
	7.64329
	8.23213
	13.5658
	4.3556
	13.9907

## Sheet: Suppelementary Figure 7b
Supplementary Figure 7b
CBB staining
